# Supplementary material for: Cranberry Proanthocyanidins and Dietary Oligosaccharides Synergistically Modulate Lactobacillus plantarum Physiology
Source: Microorganisms. 2021 Mar 22;9(3):656. doi: 10.3390/microorganisms9030656 (PMC8004764; doi:10.3390/microorganisms9030656)
Supplement: Supplementary file 1 [file microorganisms-09-00656-s001.zip]

Archive with 2 entries (2 files):
- microorganisms-1129408.pdf
- microorganisms-1129408.xlsx
